# Supplementary material for: Combined Treatment of Mori folium and Mori Cortex Radicis Ameliorate Obesity in Mice via UCP-1 in Brown Adipocytes
Source: Nutrients. 2023 Aug 24;15(17):3713. doi: 10.3390/nu15173713 (PMC10489681; doi:10.3390/nu15173713)
Supplement: Supplementary file 1 [file nutrients-15-03713-s001.zip]

Archive with 1 entries (1 files):
- nutrients-2491990-supplementary.pdf
